# Supplementary material for: Microbial Community Shifts in Tea Plant Rhizosphere under Seawater Stress: Enrichment of Beneficial Taxa
Source: Microorganisms. 2024 Jun 25;12(7):1287. doi: 10.3390/microorganisms12071287 (PMC11279268; doi:10.3390/microorganisms12071287)
Supplement: Supplementary file 1 [file microorganisms-12-01287-s001.zip]

Archive with 1 entries (1 files):
- microorganisms-3035812-supplementary.pdf
